# Supplementary material for: Association of Dietary Intakes and Genetically Determined Serum Concentrations of Mono and Poly Unsaturated Fatty Acids on Chronic Kidney Disease: Insights from Dietary Analysis and Mendelian Randomization
Source: Nutrients. 2022 Mar 15;14(6):1231. doi: 10.3390/nu14061231 (PMC8954914; doi:10.3390/nu14061231)
Supplement: Supplementary file 1 [file nutrients-14-01231-s001.zip]

Archive with 1 entries (1 files):
- nutrients-1596452-supplementary.pdf
